# Supplementary material for: Melitid amphipods from the Gulf of Thailand, with a description of Dulichiella pattaniensis, a new species
Source: Zookeys. 2014 May 10;(408):1–18. doi: 10.3897/zookeys.408.7292 (PMC4042822; doi:10.3897/zookeys.408.7292)
Supplement: XML Treatment for Dulichiella [file zookeys.408.7292-treatment1.xml]

<!DOCTYPE tp:taxon-treatment
  PUBLIC "-//TaxonX//DTD Taxonomic Treatment Publishing DTD v0 20100105//EN" "tax-treatment-NSO.dtd">
<tp:taxon-treatment xmlns:tp="http://www.plazi.org/taxpub"><tp:treatment-meta><mixed-citation publication-type="journal"><person-group><name><surname>Wongkamhaeng</surname><given-names>Koraon</given-names></name><name><surname>Pattaratumrong</surname><given-names>Manasawan Saengsakda</given-names></name><name><surname>Puttapreecha</surname><given-names>Ratchanee</given-names></name></person-group><article-title>Melitid amphipods from the Gulf of Thailand, with a description of <italic>Dulichiella pattaniensis</italic>, a new species</article-title><source>Zookeys</source><day>10</day><month>5</month><year>2014</year><volume>2014</volume><issue>408</issue><fpage>1</fpage><lpage>18</lpage><pub-id pub-id-type="doi">10.3897/zookeys.408.7292</pub-id></mixed-citation></tp:treatment-meta><tp:nomenclature><tp:taxon-name>
                            <tp:taxon-name-part taxon-name-part-type="genus">Dulichiella</tp:taxon-name-part>
                            <object-id xmlns:xlink="http://www.w3.org/1999/xlink" xlink:type="simple">http://species-id.net/wiki/Dulichiella</object-id>
                        </tp:taxon-name><tp:taxon-authority>Stout, 1912</tp:taxon-authority><xref ref-type="fig" rid="F2">Figures 2</xref><xref ref-type="fig" rid="F3"/><xref ref-type="fig" rid="F4"/><xref ref-type="fig" rid="F5"/><xref ref-type="fig" rid="F6"/><xref ref-type="fig" rid="F7"/><xref ref-type="fig" rid="F8"/><xref ref-type="fig" rid="F9">–9</xref></tp:nomenclature><tp:treatment-sec sec-type="Diagnosis"><title>Diagnosis.</title><p>(<xref ref-type="bibr" rid="B8">Lowry and Springthorpe 2007</xref>) Head anteroventral corner with several long, slender setae. Antenna 1 longer than antenna 2. Maxilla 1 inner plate long, narrow, tapering distally, with 2 well developed apical plumose setae. Maxilla 2 inner plate with oblique setal row. Gnathopod 2 male, asymmetrical, significantly unequal in size; palm in larger slightly obtuse; those of female equal in size. Pereopods 5–7 distal articles strongly to weakly setose; dactylar ungues with accessory spines. Pereopods 6 and 7 in <!--PageBreak-->males with bunches of long slender setae. Pereopod 7 basis in female fully expanded. Pleonites dorsally serrate. Uropod 3 inner ramus scale-like; outer ramus 4 to 5× longer than wide, 2-articulate. Telson deeply cleft, lobes tapering distally to an acute point.</p></tp:treatment-sec><tp:treatment-sec sec-type="Typespecies"><title>Typespecies.</title><p><italic><tp:taxon-name>Dulichiella spinosa</tp:taxon-name></italic> Stout, 1912 (type by monotypy).</p></tp:treatment-sec><tp:treatment-sec sec-type="Species composition"><title>Species composition.</title><p><italic><tp:taxon-name>Dulichiella appendiculata</tp:taxon-name></italic> Say, 1818; <italic><tp:taxon-name>Dulichiella australis</tp:taxon-name></italic> Haswell, 1879; <italic><tp:taxon-name>Dulichiella celestun</tp:taxon-name></italic> Paz-Rios &amp; Ardisson, 2014; <italic><tp:taxon-name>Dulichiella cotesi</tp:taxon-name></italic> Giles, 1890; <italic><tp:taxon-name>Dulichiella cuvettensis</tp:taxon-name></italic> Appadoo &amp; Myers, 2005; <italic><tp:taxon-name>Dulichiella fresnellii</tp:taxon-name></italic> (Audouin, 1826); <italic><tp:taxon-name>Dulichiella guinea</tp:taxon-name></italic> Lowry &amp; Springthorpe, 2007; <italic><tp:taxon-name>Dulichiella lecroyae</tp:taxon-name></italic> Lowry &amp; Springthorpe, 2007; <italic><tp:taxon-name>Dulichiella oahu</tp:taxon-name></italic> Lowry &amp; Springthorpe, 2007; <italic><tp:taxon-name>Dulichiella pacifica</tp:taxon-name></italic> Lowry &amp; Springthorpe, 2005; <italic><tp:taxon-name>Dulichiella pattaniensis</tp:taxon-name></italic> sp. n.; <italic><tp:taxon-name>Dulichiella spinosa</tp:taxon-name></italic> Stout, 1912 (type species); <italic><tp:taxon-name>Dulichiella takedai</tp:taxon-name></italic> Tomikawa &amp; Komatsu; <italic><tp:taxon-name>Dulichiella terminos</tp:taxon-name></italic> Lowry &amp; Springthorpe, 2007; <italic><tp:taxon-name>Dulichiella tomioka</tp:taxon-name></italic> Lowry &amp; Springthorpe, 2007; <italic><tp:taxon-name>Dulichiella tulear</tp:taxon-name></italic> Lowry &amp; Springthorpe, 2007.</p><fig id="F2" position="float" orientation="portrait"><label>Figure 2.</label><caption><p><italic><tp:taxon-name>Dulichiella pattaniensis</tp:taxon-name></italic> sp. n. holotype, male, (PSUZC-CR-00192), 6.3 mm. Pattani Bay, Lower Gulf of Thailand. All scale bars represent 0.5 mm.</p></caption><graphic xmlns:xlink="http://www.w3.org/1999/xlink" xlink:href="zookeys-408-001-g002.jpg" position="float" orientation="portrait" xlink:type="simple"/></fig><fig id="F3" position="float" orientation="portrait"><label>Figure 3.</label><caption><p><italic><tp:taxon-name>Dulichiella pattaniensis</tp:taxon-name></italic> sp. n. paratype, male, (PSUZC-CR-00194), Pattani Bay, Lower Gulf of Thailand. All scale bars represent 0.5 mm.</p></caption><graphic xmlns:xlink="http://www.w3.org/1999/xlink" xlink:href="zookeys-408-001-g003.jpg" position="float" orientation="portrait" xlink:type="simple"/></fig><fig id="F4" position="float" orientation="portrait"><label>Figure 4.</label><caption><p><italic><tp:taxon-name>Dulichiella pattaniensis</tp:taxon-name></italic> sp. n. paratype, male, (PSUZC-CR-00194), Pattani Bay, Lower Gulf of Thailand. The scale bars for U1-U3, PL1-3 represent 0.5 mm, but 0.2 mm for T.</p></caption><graphic xmlns:xlink="http://www.w3.org/1999/xlink" xlink:href="zookeys-408-001-g004.jpg" position="float" orientation="portrait" xlink:type="simple"/></fig><fig id="F5" position="float" orientation="portrait"><label>Figure 5.</label><caption><p><italic><tp:taxon-name>Dulichiella pattaniensis</tp:taxon-name></italic> sp. n. paratype, male, (PSUZC-CR-00194), Pattani Bay, Lower Gulf of Thailand. All scale bars represent 0.5 mm.</p></caption><graphic xmlns:xlink="http://www.w3.org/1999/xlink" xlink:href="zookeys-408-001-g005.jpg" position="float" orientation="portrait" xlink:type="simple"/></fig><fig id="F6" position="float" orientation="portrait"><label>Figure 6.</label><caption><p><italic><tp:taxon-name>Dulichiella pattaniensis</tp:taxon-name></italic> sp. n. allotype, female, (PSUZC-CR-00193), Pattani Bay, Lower Gulf of Thailand. All scale bars represent 0.5 mm.</p></caption><graphic xmlns:xlink="http://www.w3.org/1999/xlink" xlink:href="zookeys-408-001-g006.jpg" position="float" orientation="portrait" xlink:type="simple"/></fig><fig id="F7" position="float" orientation="portrait"><label>Figure 7.</label><caption><p><italic><tp:taxon-name>Dulichiella pattaniensis</tp:taxon-name></italic> sp. n. allotype, female, (PSUZC-CR-00193), Pattani Bay, Lower Gulf of Thailand. All scale bars represent 0.5 mm.</p></caption><graphic xmlns:xlink="http://www.w3.org/1999/xlink" xlink:href="zookeys-408-001-g007.jpg" position="float" orientation="portrait" xlink:type="simple"/></fig><fig id="F8" position="float" orientation="portrait"><label>Figure 8.</label><caption><p><italic><tp:taxon-name>Dulichiella pattaniensis</tp:taxon-name></italic> sp. n. allotype, female, (PSUZC-CR-00193), Pattani Bay, Lower Gulf of Thailand. All scale bars represent 0.2 mm.</p></caption><graphic xmlns:xlink="http://www.w3.org/1999/xlink" xlink:href="zookeys-408-001-g008.jpg" position="float" orientation="portrait" xlink:type="simple"/></fig><fig id="F9" position="float" orientation="portrait"><label>Figure 9.</label><caption><p><italic><tp:taxon-name>Dulichiella pattaniensis</tp:taxon-name></italic> sp. n. allotype, female, (PSUZC-CR-00193), Pattani Bay, Lower Gulf of Thailand. Scale bars for U1-U3, PL1-3 represent 0.5 mm, but 0.2 mm for T.</p></caption><graphic xmlns:xlink="http://www.w3.org/1999/xlink" xlink:href="zookeys-408-001-g009.jpg" position="float" orientation="portrait" xlink:type="simple"/></fig><!--PageBreak--></tp:treatment-sec><ref-list><ref id="B8"><mixed-citation xmlns:xlink="http://www.w3.org/1999/xlink" xlink:type="simple"><person-group><name name-style="western"><surname>Lowry</surname><given-names>JK</given-names></name><name name-style="western"><surname>Springthorpe</surname><given-names>RT</given-names></name></person-group> (<year>2007</year>) <article-title>A revision of the tropical/temperate amphipod genus <italic>Dulichiella</italic> Stout, 1912, and the description of a new Atlanticgenus <italic>Verdeia</italic> gen. nov. (Crustacea: Amphipoda: Melitidae).</article-title><source>Zootaxa</source><volume>1424</volume>: <fpage>1</fpage>-<lpage>62</lpage>.</mixed-citation></ref></ref-list></tp:taxon-treatment>
