# Supplementary material for: Melitid amphipods from the Gulf of Thailand, with a description of Dulichiella pattaniensis, a new species
Source: Zookeys. 2014 May 10;(408):1–18. doi: 10.3897/zookeys.408.7292 (PMC4042822; doi:10.3897/zookeys.408.7292)
Supplement: XML Treatment for Dulichiella pattaniensis [file zookeys.408.7292-treatment2.xml]

<!DOCTYPE tp:taxon-treatment
  PUBLIC "-//TaxonX//DTD Taxonomic Treatment Publishing DTD v0 20100105//EN" "tax-treatment-NSO.dtd">
<tp:taxon-treatment xmlns:tp="http://www.plazi.org/taxpub"><tp:treatment-meta><mixed-citation publication-type="journal"><person-group><name><surname>Wongkamhaeng</surname><given-names>Koraon</given-names></name><name><surname>Pattaratumrong</surname><given-names>Manasawan Saengsakda</given-names></name><name><surname>Puttapreecha</surname><given-names>Ratchanee</given-names></name></person-group><article-title>Melitid amphipods from the Gulf of Thailand, with a description of <italic>Dulichiella pattaniensis</italic>, a new species</article-title><source>Zookeys</source><day>10</day><month>5</month><year>2014</year><volume>2014</volume><issue>408</issue><fpage>1</fpage><lpage>18</lpage><pub-id pub-id-type="doi">10.3897/zookeys.408.7292</pub-id></mixed-citation></tp:treatment-meta><tp:nomenclature><tp:taxon-name>
                            <tp:taxon-name-part taxon-name-part-type="genus">Dulichiella</tp:taxon-name-part>
                            <tp:taxon-name-part taxon-name-part-type="species">pattaniensis</tp:taxon-name-part>
                            <object-id xmlns:xlink="http://www.w3.org/1999/xlink" content-type="zoobank" xlink:type="simple">http://zoobank.org/212F51D8-E32A-4601-9E04-88292FBEB989</object-id>
                            <object-id xmlns:xlink="http://www.w3.org/1999/xlink" xlink:type="simple">http://species-id.net/wiki/Dulichiella_pattaniensis</object-id>
                        </tp:taxon-name><tp:taxon-status xmlns:xlink="http://www.w3.org/1999/xlink" xlink:type="simple">sp. n.</tp:taxon-status></tp:nomenclature><tp:treatment-sec sec-type="Type material"><title>Type material.</title><p>Holotype. ♂, THAILAND, Lower Gulf of Thailand, Pattani Bay (<named-content xmlns:xlink="http://www.w3.org/1999/xlink" content-type="dwc:verbatimCoordinates" xlink:type="simple">6°51'55"N, 101°10'7"E</named-content>), artificial reef (associated with coral settlement plate), 1 September 2010, Puttapreecha, R., PSUZC-CR-0192. Allotypes, ♀ collected with holotype; PSUZC-CR-0193; Paratype, collected with holotype (PSUZC-CR-0194 (5♂; 5♀)).</p></tp:treatment-sec><tp:treatment-sec sec-type="Description"><title>Description.</title><p>Based on male holotype. Body length 6.3 mm (from tip of rostrum to apex of telson). <italic>Body</italic> compressed, subcylindrical. <italic>Head</italic>, lateral cephalic lobe truncate, anteroventral corner with setae, eyes round. <italic>Antenna 1</italic>, setiferous, ratios of peduncular articles 1–3 4:5:1; peduncular article 1 with 3 ventromarginal robust setea and distoventral setae; accessory flagellum with 5 articles, last article reduced; primary flagellum 16-articulate (possibly regenerating in this specimen), flagellum can be 25-articulate (observed from additional material). <italic>Antenna 2</italic>, Antenna 2 setiferous, peduncular article 2 cone gland not reaching end of article 3; article 5 subequal to 4, flagellum 9-articulate.</p><p><italic>Upper lip</italic>, (labrum) distally rounded. <italic>Lower lip</italic>, inner lobes well developed, pubescent. <italic>Mandible</italic>, both similar, left incisor 3 dentates, right incisor 4 dentate; left and right lacinia mobilis armed with 3 and 4 dentates respectively; palp slender with marginal setae, article 1 smooth, article 3 slightly longer than article 2. <italic>Maxilla 1</italic>, inner plate narrow with 2 apical plumose setae; outer plate with 8 apical serrate robust setae; palp 2-articulate, article 1 with 3 distal setae, article 2 with 4 apical robust setae and 4 apical setae. <italic>Maxilla 2</italic>, inner plate with mediofacial row of 29 setae and 14 apical plumose setae; outer plate broader than inner plate, distally setose. <italic>Maxilliped</italic>, inner plate borad, with 6 plumose marginal setae; outer plate margin with 11 conate robust setae, terminal with 4 plumose setae; palp 4-articulate, article 2-3 with marginal setae, article 4 tapering with fine marginal setae.</p><p><bold>Pereon.</bold> <!--PageBreak--><!--PageBreak--><!--PageBreak--><!--PageBreak--><!--PageBreak--><!--PageBreak--><!--PageBreak--><!--PageBreak--><!--PageBreak--><!--PageBreak--><italic>Gnathopod 1</italic> subchelate, smaller than gnathopod 2; coxa anterodistal corner not produced, posteroventral corner notch present, anterior margin straight; length ratio of articles from basis to dactylus 10: 3:4:7:5: 3; basis slender; merus–propodus setose; palm slightly convex, defined by posterodistal corner, without posterodistal robust setae. <italic>Gnathopod 2</italic> sexually dimorphic; left and right gnathopods unequal in size; coxa posteroventral corner notch present; (larger) length ratio of article from basis to dactylus 8:1:3:1:10:11; propodus distolateral corner crown with 4 rounded spines, palm straight, posterodistal corner produced, upturned, fit with dactylus; dactylus apically blunt; (smaller) subchelate; length ratio of article from basis to dactylus 9:3:4:6:6:4; merus with sharp posteroventral spine; carpus subequal to propodus; palm straight, without posteroventral spine. <italic>Pereopod 3–4</italic> alike. <italic>Pereopod 5</italic> basis posterior margin straight, posteroventral corner rounded; carpus and propodus sparsely setose; dactylus unguis anterior margin with accessory spines. <italic>Pereopod 6–7</italic> alike, basis, merus, carpus, propodus with long marginal setae. <italic>Pereopod 6</italic> basis posterior margin straight, minutely castelloserrate; dactylus unguis anterior margin with accessory spines. <italic>Pereopod 7</italic> basis posterior margin straight, with posterior margin minutely castelloserrate, posteroventral corner; dactylus unguis anterior margin with accessory spines.</p><p><bold>Pleon.</bold> Pleonite/urosomite dorsal spine formula (7-7-7-5-6-2). <italic>Pleonites 1–3</italic> with dorsal setae. <italic>Epimera 1–3</italic> posteroventral margin without spines above posteroventral corner. <italic>Epimeron 3</italic> posterior margin smooth, posteroventral corner with strongly produced acute. <italic>Urosomite 1</italic> with spine at midline, no medial gape. <italic>Urosomite 2</italic> with dorsal setae. <italic>Urosomite 3</italic> with dorsal setae, with 2 dorsal spines. <italic>Uropod 3</italic> inner ramus scale-like, much shorter than outer ramus; outer ramus much longer (more than 2× length) than peduncle, 2-articulate. <italic>Telson</italic> with dorsal robust setae.</p><p><bold>Female. (sexually dimorphic characters).</bold> Length, 7.4 mm. Gnathopod 1 coxa 4 anterodistal corner not produced, posteroventral corner notch present, anterior margin excavated. Gnathopod 2 equal, coxa subrectangular, palm crenulated, oblique with setae on margins. Pereopod 7 basis expanded, posterior margin slightly convex.</p></tp:treatment-sec><tp:treatment-sec sec-type="Etymology"><title>Etymology.</title><p>This species is named after the type locality.</p></tp:treatment-sec><tp:treatment-sec sec-type="Remarks"><title>Remarks.</title><p><italic><tp:taxon-name>Dulichiella pattaniensis</tp:taxon-name></italic> sp. n., with pleonite/urosome formular of 7-7-7-5-6-2 has only <italic><tp:taxon-name>Dulichiella cotesi</tp:taxon-name></italic>, <italic><tp:taxon-name>Dulichiella oahu</tp:taxon-name></italic>, <italic><tp:taxon-name>Dulichiella pacifica</tp:taxon-name></italic> and <italic><tp:taxon-name>Dulichiella tulear</tp:taxon-name></italic> that share this characters. This new species can be distinguished from <italic><tp:taxon-name>Dulichiella cotesi</tp:taxon-name></italic>, <italic><tp:taxon-name>Dulichiella oahu</tp:taxon-name></italic> and <italic><tp:taxon-name>Dulichiella tulear</tp:taxon-name></italic> by having male gnathopod 2 (large) with 4 spines on distolateral crown while those three species have 3 spines. <italic><tp:taxon-name>Dulichiella pattaniensis</tp:taxon-name></italic> differs from <italic><tp:taxon-name>Dulichiella pacifica</tp:taxon-name></italic> in the following: the male large gnathopod 2 has a fourth spine on its distolateral crown that is not well developed vs. its well-developed fourth set of spines. The male gnathopod 1 has carpus longer than its propodus vs. a carpus subequal to its propodus. Pereopods 3-4 have a dactyli with 2 accessory spines vs. 3-4 dactyli with 1 accessory spine.</p><p>The new species also has four spines on the distolateral crown of the male gnathopod 2. Only 7 species, <italic><tp:taxon-name>Dulichiella appendiculata</tp:taxon-name></italic>, <italic><tp:taxon-name>Dulichiella cuvettensis</tp:taxon-name></italic>, <italic><tp:taxon-name>Dulichiella celestun</tp:taxon-name></italic>, <italic><tp:taxon-name>Dulichiella fresnellii</tp:taxon-name></italic>, <italic><tp:taxon-name>Dulichiella guinea</tp:taxon-name></italic>, <italic><tp:taxon-name>Dulichiella lecroyae</tp:taxon-name></italic>, <italic><tp:taxon-name>Dulichiella pacifica</tp:taxon-name></italic> and <italic><tp:taxon-name>Dulichiella takedai</tp:taxon-name></italic> share this distinct character. <italic><tp:taxon-name>Dulichiella pattaniensis</tp:taxon-name></italic> can be distinguished from amphipods by having pleonite/urosome formular of 7-7-7-5-6-2 while <italic><tp:taxon-name>Dulichiella appendiculata</tp:taxon-name></italic>, <italic><tp:taxon-name>Dulichiella cuvettensis</tp:taxon-name></italic>, <italic><tp:taxon-name>Dulichiella fresnellii</tp:taxon-name></italic>, <italic><tp:taxon-name>Dulichiella lecroye</tp:taxon-name></italic> and <italic><tp:taxon-name>Dulichiella pacifica</tp:taxon-name></italic> pleonite/urosome formula 7-7-7-5-4-2, <italic><tp:taxon-name>Dulichiella guinea</tp:taxon-name></italic> 9-9-7-5-4-2 and <italic><tp:taxon-name>Dulichiella celestun</tp:taxon-name></italic> 9-9-9-5-6-2. Moreover, <italic><tp:taxon-name>Dulichiella pattaniensis</tp:taxon-name></italic> differs from <italic><tp:taxon-name>Dulichiella cuvettensis</tp:taxon-name></italic>, <italic><tp:taxon-name>Dulichiella guinea</tp:taxon-name></italic> and <italic><tp:taxon-name>Dulichiella lecroyae</tp:taxon-name></italic> by having 2 accessory spines on pereopods 3-4 dactyli vs. 1 accessory spine. A summary of these distinguishing characters are given in <xref ref-type="table" rid="T1">Table 1</xref>.</p><table-wrap id="T1" position="float" orientation="portrait"><label>Table 1.</label><caption><p>A summary of the diagnostic characteristicsthat serve to distinguishclosely related <italic><tp:taxon-name>Dulichiella</tp:taxon-name></italic> species.</p></caption><table><tbody><tr><th rowspan="1" colspan="1"/><th rowspan="1" colspan="1">accessory flagellum</th><th rowspan="1" colspan="1">lateral cephalic lobe</th><th rowspan="1" colspan="1">male large G2 distolateral crown</th><th rowspan="1" colspan="1">male G1 coxa anterior margin</th><th rowspan="1" colspan="1">male G1 carpus: propodus</th><th rowspan="1" colspan="1">male G2 dactylus</th><th rowspan="1" colspan="1">pereopod 3–4 dactyli</th><th rowspan="1" colspan="1">pereopod 6-7</th><th rowspan="1" colspan="1">pleonite/urosome formular</th><th rowspan="1" colspan="1">epimera 3 posteroventral margin</th></tr><tr><td rowspan="1" colspan="1"><italic><tp:taxon-name>Dulichiella pattaniensis</tp:taxon-name></italic></td><td rowspan="1" colspan="1">5 articles</td><td rowspan="1" colspan="1">truncate</td><td rowspan="1" colspan="1">with 4 spines, fourth spine not well developed</td><td rowspan="1" colspan="1">straight</td><td rowspan="1" colspan="1">&gt;</td><td rowspan="1" colspan="1">overlapping into palm posterodistal corner</td><td rowspan="1" colspan="1">with 2 accessory spines</td><td rowspan="1" colspan="1">with bunch of long setae on merus carpus and propodus</td><td rowspan="1" colspan="1">7-7-7-5-6-2</td><td rowspan="1" colspan="1">smooth</td></tr><tr><td rowspan="1" colspan="1"><italic><tp:taxon-name>Dulichiella appendiculata</tp:taxon-name></italic></td><td rowspan="1" colspan="1">5 articles</td><td rowspan="1" colspan="1">truncate</td><td rowspan="1" colspan="1">with 4 spines, fourth spine not well developed</td><td rowspan="1" colspan="1">concave</td><td rowspan="1" colspan="1">=</td><td rowspan="1" colspan="1">fitting into palm posterodistal corner</td><td rowspan="1" colspan="1">with 2 accessory spines</td><td rowspan="1" colspan="1">with bunch of long setae on basis merus carpus and propodus</td><td rowspan="1" colspan="1">7-7-7-5-4-2</td><td rowspan="1" colspan="1">smooth</td></tr><tr><td rowspan="1" colspan="1"><italic><tp:taxon-name>Dulichiella cotesi</tp:taxon-name></italic></td><td rowspan="1" colspan="1">3 articles</td><td rowspan="1" colspan="1">truncate</td><td rowspan="1" colspan="1">with 3 spines</td><td rowspan="1" colspan="1">straight</td><td rowspan="1" colspan="1">=</td><td rowspan="1" colspan="1">fitting into palm posterodistal corner</td><td rowspan="1" colspan="1">with 1 accessory spine</td><td rowspan="1" colspan="1">with bunch of long setae on merus carpus and propodus</td><td rowspan="1" colspan="1">7-7-7-5-6-2</td><td rowspan="1" colspan="1">smooth</td></tr><tr><td rowspan="1" colspan="1"><italic><tp:taxon-name>Dulichiella cuvettensis</tp:taxon-name></italic></td><td rowspan="1" colspan="1">4 articles</td><td rowspan="1" colspan="1">truncate</td><td rowspan="1" colspan="1">with 4 spines, fourth spine not well developed</td><td rowspan="1" colspan="1">straight</td><td rowspan="1" colspan="1">&gt;</td><td rowspan="1" colspan="1">overlapping into palm posterodistal corner</td><td rowspan="1" colspan="1">with 1 accessory spine</td><td rowspan="1" colspan="1">with bunch of long setae on carpus and prooodus</td><td rowspan="1" colspan="1">7-7-7-5-4-2</td><td rowspan="1" colspan="1">serrate</td></tr><tr><td rowspan="1" colspan="1"><italic><tp:taxon-name>Dulichiella fresnellii</tp:taxon-name></italic></td><td rowspan="1" colspan="1">4 articles</td><td rowspan="1" colspan="1">truncate</td><td rowspan="1" colspan="1">with 4 spines, fourth spine not well developed</td><td rowspan="1" colspan="1">concave</td><td rowspan="1" colspan="1">&gt;</td><td rowspan="1" colspan="1">overlapping into palm posterodistal corner</td><td rowspan="1" colspan="1">with 2 accessory spines</td><td rowspan="1" colspan="1">with bunch of long setae on carpus and prooodus</td><td rowspan="1" colspan="1">7-7-7-5-4-2</td><td rowspan="1" colspan="1">smooth</td></tr><tr><td rowspan="1" colspan="1"><italic><tp:taxon-name>Dulichiella guinea</tp:taxon-name></italic></td><td rowspan="1" colspan="1">5 articles</td><td rowspan="1" colspan="1">truncate</td><td rowspan="1" colspan="1">with 4 spines, fourth spine well developed</td><td rowspan="1" colspan="1">straight</td><td rowspan="1" colspan="1">=</td><td rowspan="1" colspan="1">fitting into palm posterodistal corner</td><td rowspan="1" colspan="1">with 1 accessory spine</td><td rowspan="1" colspan="1">with bunch of long setae on basis merus carpus and propodus</td><td rowspan="1" colspan="1">7-7-7-5-4-2</td><td rowspan="1" colspan="1">smooth</td></tr><tr><td rowspan="1" colspan="1"><italic><tp:taxon-name>Dulichiella lecroyae</tp:taxon-name></italic></td><td rowspan="1" colspan="1">4 articles</td><td rowspan="1" colspan="1">rounded</td><td rowspan="1" colspan="1">with 4 spines, fourth spine well developed</td><td rowspan="1" colspan="1">straight</td><td rowspan="1" colspan="1">&gt;</td><td rowspan="1" colspan="1">fitting into palm posterodistal corner</td><td rowspan="1" colspan="1">with 1 accessory spine</td><td rowspan="1" colspan="1">with bunch of long setae on carpus and prooodus</td><td rowspan="1" colspan="1">7-7-7-5-4-2</td><td rowspan="1" colspan="1">smooth</td></tr><tr><td rowspan="1" colspan="1"><italic><tp:taxon-name>Dulichiella oahu</tp:taxon-name></italic></td><td rowspan="1" colspan="1">4 articles</td><td rowspan="1" colspan="1">truncate</td><td rowspan="1" colspan="1">with 3 spines</td><td rowspan="1" colspan="1">straight</td><td rowspan="1" colspan="1">=</td><td rowspan="1" colspan="1">fitting into palm posterodistal corner</td><td rowspan="1" colspan="1">with 2 accessory spines</td><td rowspan="1" colspan="1">with bunch of long setae on carpus and prooodus</td><td rowspan="1" colspan="1">7-7-7-5-6-2</td><td rowspan="1" colspan="1">smooth</td></tr><tr><td rowspan="1" colspan="1"><italic><tp:taxon-name>Dulichiella pacifica</tp:taxon-name></italic></td><td rowspan="1" colspan="1">4 articles</td><td rowspan="1" colspan="1">truncate</td><td rowspan="1" colspan="1">with 4 spines, fourth spine well developed</td><td rowspan="1" colspan="1">straight</td><td rowspan="1" colspan="1">=</td><td rowspan="1" colspan="1">fitting into palm posterodistal corner</td><td rowspan="1" colspan="1">with 1 accessory spine</td><td rowspan="1" colspan="1">with bunch of long setae on carpus and prooodus</td><td rowspan="1" colspan="1">7-7-7-5-4-2/6-2</td><td rowspan="1" colspan="1">smooth</td></tr><tr><td rowspan="1" colspan="1"><italic><tp:taxon-name>Dulichiella takedai</tp:taxon-name></italic></td><td rowspan="1" colspan="1">4 articles</td><td rowspan="1" colspan="1">truncate</td><td rowspan="1" colspan="1">with 4 spines, fourth spine well developed</td><td rowspan="1" colspan="1">straight</td><td rowspan="1" colspan="1">&gt;</td><td rowspan="1" colspan="1">overlapping into palm posterodistal corner</td><td rowspan="1" colspan="1">with 2 accessory spines</td><td rowspan="1" colspan="1">with bunch of long setae on merus carpus and propodus</td><td rowspan="1" colspan="1">7-6-7-5-4-2</td><td rowspan="1" colspan="1">serrate</td></tr><tr><td rowspan="1" colspan="1"><italic><tp:taxon-name>Dulichiella tulear</tp:taxon-name></italic></td><td rowspan="1" colspan="1">no data</td><td rowspan="1" colspan="1">truncate</td><td rowspan="1" colspan="1">with 3 spines</td><td rowspan="1" colspan="1">convex</td><td rowspan="1" colspan="1">&lt;</td><td rowspan="1" colspan="1">fitting into palm posterodistal corner</td><td rowspan="1" colspan="1">with 1 accessory spine</td><td rowspan="1" colspan="1">without bunch of long setae</td><td rowspan="1" colspan="1">7-7-7-5-6-2</td><td rowspan="1" colspan="1">serrate</td></tr></tbody></table></table-wrap></tp:treatment-sec></tp:taxon-treatment>
