# Supplementary material for: Melitid amphipods from the Gulf of Thailand, with a description of Dulichiella pattaniensis, a new species
Source: Zookeys. 2014 May 10;(408):1–18. doi: 10.3897/zookeys.408.7292 (PMC4042822; doi:10.3897/zookeys.408.7292)
Supplement: XML Treatment for Melita latiflagella [file zookeys.408.7292-treatment3.xml]

<!DOCTYPE tp:taxon-treatment
  PUBLIC "-//TaxonX//DTD Taxonomic Treatment Publishing DTD v0 20100105//EN" "tax-treatment-NSO.dtd">
<tp:taxon-treatment xmlns:tp="http://www.plazi.org/taxpub"><tp:treatment-meta><mixed-citation publication-type="journal"><person-group><name><surname>Wongkamhaeng</surname><given-names>Koraon</given-names></name><name><surname>Pattaratumrong</surname><given-names>Manasawan Saengsakda</given-names></name><name><surname>Puttapreecha</surname><given-names>Ratchanee</given-names></name></person-group><article-title>Melitid amphipods from the Gulf of Thailand, with a description of <italic>Dulichiella pattaniensis</italic>, a new species</article-title><source>Zookeys</source><day>10</day><month>5</month><year>2014</year><volume>2014</volume><issue>408</issue><fpage>1</fpage><lpage>18</lpage><pub-id pub-id-type="doi">10.3897/zookeys.408.7292</pub-id></mixed-citation></tp:treatment-meta><tp:nomenclature><tp:taxon-name>
                                <tp:taxon-name-part taxon-name-part-type="genus">Melita</tp:taxon-name-part>
                                <tp:taxon-name-part taxon-name-part-type="species">latiflagella</tp:taxon-name-part>
                                <object-id xmlns:xlink="http://www.w3.org/1999/xlink" xlink:type="simple">http://species-id.net/wiki/Melita_latiflagella</object-id>
                            </tp:taxon-name><tp:taxon-authority>Ren &amp; Andress, 2012</tp:taxon-authority><xref ref-type="fig" rid="F10">Figures 10</xref><xref ref-type="fig" rid="F11">, 11</xref></tp:nomenclature><tp:treatment-sec sec-type="Material examined"><title>Material examined.</title><p>Lower Gulf of Thailand, Songkhla Lake (<named-content xmlns:xlink="http://www.w3.org/1999/xlink" content-type="dwc:verbatimCoordinates" xlink:type="simple">09°18'39.5"N, 99°46'46.4"E</named-content>), 1 Feb 2012, Wongkamhaeng, K. PSUZC-CR-0191. (10♂; 10♀).</p><fig id="F10" position="float" orientation="portrait"><label>Figure 10.</label><caption><p><italic><tp:taxon-name>Melita latiflagella</tp:taxon-name></italic> male (PSUZC-CR-000191) 4 mm. Outer Sonkhla Lake, lower Gulf of Thailand. All scale bars represent 0.2 mm.</p></caption><graphic xmlns:xlink="http://www.w3.org/1999/xlink" xlink:href="zookeys-408-001-g010.jpg" position="float" orientation="portrait" xlink:type="simple"/></fig><fig id="F11" position="float" orientation="portrait"><label>Figure 11.</label><caption><p><italic><tp:taxon-name>Melita latiflagella</tp:taxon-name></italic> male (PSUZC-CR-000191) 4 mm. Outer Sonkhla Lake, lower Gulf of Thailand. All scale bars represent 0.2 mm.</p></caption><graphic xmlns:xlink="http://www.w3.org/1999/xlink" xlink:href="zookeys-408-001-g011.jpg" position="float" orientation="portrait" xlink:type="simple"/></fig><!--PageBreak--><!--PageBreak--><!--PageBreak--></tp:treatment-sec><tp:treatment-sec sec-type="Type locality"><title>Type locality.</title><p>Hainan province, China Sea.</p></tp:treatment-sec><tp:treatment-sec sec-type="Description"><title>Description.</title><p><italic>Head</italic>. Lateral cephalic lobe smooth. <italic>Antenna 1</italic> peduncular article 1 longer than article 2, posterior margin with 2 marginal robust setae and 1 ventrodistal robust seta; flagellum with 19 articles, accessory flagellum 2 articles. <italic>Antenna 2</italic> gland cone not reaching to the end of article 3; flagellum with 5 articles. <italic>Lower lip</italic> inner lobes well developed, outer lobes pubescent. <italic>Maxilla 1</italic> inner plate with 3 terminal plumose setae. <italic>Mandibular palp</italic> article 2 subequal to article 1.</p><p><bold>Pereon.</bold> <italic>Gnathopod 1</italic> coxa anteroventral corner slightly produced, posteroventral corner expanded; merus-propodussetose; carpus longer than propodus; propodus transverse, venterodistal corner produced, without defining robust seta on anteroventral corner; dactylus overlapping palm. <italic>Gnathopods 2</italic> merus posterodistal corner produced; carpus naked; propodus 3 × of carpus length, palmar margin oblique, serrated, longer than hind margin, with 2 robust setae, posterodistal corner produced with a robust seta; dactylus fit with palmar margin. <italic>Pereopod 3</italic> coxa subrectangular. <italic>Pereopod 4</italic> similar to pereopod 3; coxa distally expanded. <italic>Pereopod 5 and 6</italic> basis posterior margin rounded. <italic>Pereopod 7</italic> basis posterior margin straight.</p><p><bold>Pleon.</bold> <italic>Epimera 1–3</italic> rounded. <italic>Pleonite 1–3</italic> dorsally smooth. <italic>Uropod 1</italic> peduncle with venterodistal spine, bearing marginal robust setae, both rami with a row of marginal robust setae. <italic>Uropod 2</italic> peduncle shorter than rami; rami subequal. <italic>Telson</italic> cleft each half with 2 apical robust setae.</p></tp:treatment-sec><tp:treatment-sec sec-type="Remarks"><title>Remarks.</title><p><xref ref-type="bibr" rid="B10">Ren and Andres (2012)</xref> described the China Sea residing <italic><tp:taxon-name>Melita latiflagella</tp:taxon-name></italic> as having an antenna 2 that is long and extended. The specimens from this study are similar to those of Ren’s, but smaller in size with a total length of 3 mm as opposed to 5 mm.</p></tp:treatment-sec><tp:treatment-sec sec-type="Distribution"><title>Distribution.</title><p>China Sea and Songkhla Lake (current study).</p></tp:treatment-sec><ref-list><ref id="B10"><mixed-citation xmlns:xlink="http://www.w3.org/1999/xlink" xlink:type="simple"><person-group><name name-style="western"><surname>Ren</surname><given-names>X</given-names></name><name name-style="western"><surname>Andres</surname><given-names>G</given-names></name></person-group> (<year>2012</year>) <source>Crustacea, Amphipoda, Gamaridea II. Fauna Sinica Invertebrata</source>. <publisher-name>Science Press</publisher-name>, <publisher-loc>China</publisher-loc>, <lpage>558</lpage> pp.</mixed-citation></ref></ref-list></tp:taxon-treatment>
